# Supplementary material for: Naloxegol and Postoperative Urinary Retention: A Randomized Trial
Source: J Clin Med. 2022 Jan 17;11(2):454. doi: 10.3390/jcm11020454 (PMC8780376; doi:10.3390/jcm11020454)
Supplement: Supplementary file 1 [file jcm-11-00454-s001.zip]

Archive with 1 entries (1 files):
- jcm-1481275-supplementary.pdf
